# Supplementary material for: Simvastatin Prevents Liver Microthrombosis and Sepsis Induced Coagulopathy in a Rat Model of Endotoxemia
Source: Cells. 2022 Mar 29;11(7):1148. doi: 10.3390/cells11071148 (PMC8997834; doi:10.3390/cells11071148)
Supplement: Supplementary file 1 [file cells-11-01148-s001.zip]

Archive with 1 entries (1 files):
- cells-1582415-supplementary.pdf
